# Supplementary material for: Current Updates on the Role of Microbiome in Endometriosis: A Narrative Review
Source: Microorganisms. 2023 Jan 31;11(2):360. doi: 10.3390/microorganisms11020360 (PMC9962481; doi:10.3390/microorganisms11020360)
Supplement: Supplementary file 1 [file microorganisms-11-00360-s001.zip]

Archive with 1 entries (1 files):
- microorganisms-2142240-supplementary.pdf
